# Supplementary material for: DataColor: unveiling biological data relationships through distinctive color mapping
Source: Hortic Res. 2023 Dec 21;11(2):uhad273. doi: 10.1093/hr/uhad273 (PMC10852383; doi:10.1093/hr/uhad273)
Supplement: Web_Material_uhad273 [file web_material_uhad273.zip]

Archive with 2 entries (2 files):
- Supplementary Figures.docx
- Supplementary file manual.docx
